# Supplementary material for: TPMS: a set of utilities for querying collections of gene trees
Source: BMC Bioinformatics. 2013 Mar 27;14:109. doi: 10.1186/1471-2105-14-109 (PMC3655882; doi:10.1186/1471-2105-14-109)
Supplement: Additional file 1 — Set of TPMS patterns corresponding to all possible subtrees from the tree shown in Figure 6. [file 1471-2105-14-109-S1.txt]

ATLANTOGENATA 611

((!//DASYPUS NOVEMCINCTUS,!//CHOLOEPUS HOFFMANNI)!,((!//PROCAVIA CAPENSIS,!//LOXODONTA AFRICANA)!,!//ECHINOPS TELFAIRI)!);

EUTHERIA 0

((((((((!//RATTUS NORVEGICUS,!//MUS MUSCULUS)!,!//DIPODOMYS ORDII)!,!//CAVIA PORCELLUS)!,!//SPERMOPHILUS TRIDECEMLINEATUS)!,(!//OCHOTONA PRINCEPS,!//ORYCTOLAGUS CUNICULUS)!)!,(!//TUPAIA BELANGERI,((!//OTOLEMUR GARNETTII,!//MICROCEBUS MURINUS)!,(!//TARSIUS SYRICHTA,(!//CALLITHRIX JACCHUS,(!//MACACA MULATTA,(!//PONGO PYGMAEUS,(!//GORILLA GORILLA,(!//PAN TROGLODYTES,!//HOMO SAPIENS)!)!)!)!)!)!)!)!)!,((!//ERINACEUS EUROPAEUS,!//SOREX ARANEUS)!,((((!//TURSIOPS TRUNCATUS,!//BOS TAURUS)!,!//SUS SCROFA)!,!//LAMA PACOS)!,((!//PTEROPUS VAMPYRUS,!//MYOTIS LUCIFUGUS)!,(!//EQUUS CABALLUS,((!//CANIS LUPUS FAMILIARIS,!//AILUROPODA MELANOLEUCA)!,!//FELIS CATUS)!)!)!)!)!)!,((!//DASYPUS NOVEMCINCTUS,!//CHOLOEPUS HOFFMANNI)!,((!//PROCAVIA CAPENSIS,!//LOXODONTA AFRICANA)!,!//ECHINOPS TELFAIRI)!)!);

METATHERIA 7019

(!//MONODELPHIS DOMESTICA,!//MACROPUS EUGENII);

THERIA 0

(((((((((!//RATTUS NORVEGICUS,!//MUS MUSCULUS)!,!//DIPODOMYS ORDII)!,!//CAVIA PORCELLUS)!,!//SPERMOPHILUS TRIDECEMLINEATUS)!,(!//OCHOTONA PRINCEPS,!//ORYCTOLAGUS CUNICULUS)!)!,(!//TUPAIA BELANGERI,((!//OTOLEMUR GARNETTII,!//MICROCEBUS MURINUS)!,(!//TARSIUS SYRICHTA,(!//CALLITHRIX JACCHUS,(!//MACACA MULATTA,(!//PONGO PYGMAEUS,(!//GORILLA GORILLA,(!//PAN TROGLODYTES,!//HOMO SAPIENS)!)!)!)!)!)!)!)!)!,((!//ERINACEUS EUROPAEUS,!//SOREX ARANEUS)!,((((!//TURSIOPS TRUNCATUS,!//BOS TAURUS)!,!//SUS SCROFA)!,!//LAMA PACOS)!,((!//PTEROPUS VAMPYRUS,!//MYOTIS LUCIFUGUS)!,(!//EQUUS CABALLUS,((!//CANIS LUPUS FAMILIARIS,!//AILUROPODA MELANOLEUCA)!,!//FELIS CATUS)!)!)!)!)!)!,((!//DASYPUS NOVEMCINCTUS,!//CHOLOEPUS HOFFMANNI)!,((!//PROCAVIA CAPENSIS,!//LOXODONTA AFRICANA)!,!//ECHINOPS TELFAIRI)!)!)!,(!//MONODELPHIS DOMESTICA,!//MACROPUS EUGENII)!);

AFROTHERIA 3965

((!//PROCAVIA CAPENSIS,!//LOXODONTA AFRICANA)!,!//ECHINOPS TELFAIRI);

PAENUNGULATA 7565

(!//PROCAVIA CAPENSIS,!//LOXODONTA AFRICANA);

XENARTHRA 6174

(!//DASYPUS NOVEMCINCTUS,!//CHOLOEPUS HOFFMANNI);

CHIROPTERA 7510

(!//PTEROPUS VAMPYRUS,!//MYOTIS LUCIFUGUS);

CANIFORMIA 8258

(!//CANIS LUPUS FAMILIARIS,!//AILUROPODA MELANOLEUCA);

CARNIVORA 4421

((!//CANIS LUPUS FAMILIARIS,!//AILUROPODA MELANOLEUCA)!,!//FELIS CATUS);

PEGASOFERAE 168

((!//PTEROPUS VAMPYRUS,!//MYOTIS LUCIFUGUS)!,(!//EQUUS CABALLUS,((!//CANIS LUPUS FAMILIARIS,!//AILUROPODA MELANOLEUCA)!,!//FELIS CATUS)!)!);

LAURASIATHERIA 1

((!//ERINACEUS EUROPAEUS,!//SOREX ARANEUS)!,((((!//TURSIOPS TRUNCATUS,!//BOS TAURUS)!,!//SUS SCROFA)!,!//LAMA PACOS)!,((!//PTEROPUS VAMPYRUS,!//MYOTIS LUCIFUGUS)!,(!//EQUUS CABALLUS,((!//CANIS LUPUS FAMILIARIS,!//AILUROPODA MELANOLEUCA)!,!//FELIS CATUS)!)!)!)!);

BOREOEUTHERIA 0

(((((((!//RATTUS NORVEGICUS,!//MUS MUSCULUS)!,!//DIPODOMYS ORDII)!,!//CAVIA PORCELLUS)!,!//SPERMOPHILUS TRIDECEMLINEATUS)!,(!//OCHOTONA PRINCEPS,!//ORYCTOLAGUS CUNICULUS)!)!,(!//TUPAIA BELANGERI,((!//OTOLEMUR GARNETTII,!//MICROCEBUS MURINUS)!,(!//TARSIUS SYRICHTA,(!//CALLITHRIX JACCHUS,(!//MACACA MULATTA,(!//PONGO PYGMAEUS,(!//GORILLA GORILLA,(!//PAN TROGLODYTES,!//HOMO SAPIENS)!)!)!)!)!)!)!)!)!,((!//ERINACEUS EUROPAEUS,!//SOREX ARANEUS)!,((((!//TURSIOPS TRUNCATUS,!//BOS TAURUS)!,!//SUS SCROFA)!,!//LAMA PACOS)!,((!//PTEROPUS VAMPYRUS,!//MYOTIS LUCIFUGUS)!,(!//EQUUS CABALLUS,((!//CANIS LUPUS FAMILIARIS,!//AILUROPODA MELANOLEUCA)!,!//FELIS CATUS)!)!)!)!)!);

CETARTIODACTYLA 1037

(((!//TURSIOPS TRUNCATUS,!//BOS TAURUS)!,!//SUS SCROFA)!,!//LAMA PACOS);

EULIPOTYPHLA 6197

(!//ERINACEUS EUROPAEUS,!//SOREX ARANEUS);

MURIDAE 8349

(!//RATTUS NORVEGICUS,!//MUS MUSCULUS);

4449

((!//RATTUS NORVEGICUS,!//MUS MUSCULUS)!,!//DIPODOMYS ORDII);

1959

(((!//RATTUS NORVEGICUS,!//MUS MUSCULUS)!,!//DIPODOMYS ORDII)!,!//CAVIA PORCELLUS);

RODENTIA 563

((((!//RATTUS NORVEGICUS,!//MUS MUSCULUS)!,!//DIPODOMYS ORDII)!,!//CAVIA PORCELLUS)!,!//SPERMOPHILUS TRIDECEMLINEATUS);

LAGOMORPHA 7417

(!//OCHOTONA PRINCEPS,!//ORYCTOLAGUS CUNICULUS);

GLIRES 122

(((((!//RATTUS NORVEGICUS,!//MUS MUSCULUS)!,!//DIPODOMYS ORDII)!,!//CAVIA PORCELLUS)!,!//SPERMOPHILUS TRIDECEMLINEATUS)!,(!//OCHOTONA PRINCEPS,!//ORYCTOLAGUS CUNICULUS)!);

STREPSIRRHINI 7270

(!//OTOLEMUR GARNETTII,!//MICROCEBUS MURINUS);

HOMININI 8852

(!//PAN TROGLODYTES,!//HOMO SAPIENS);

HOMININAE 4677

(!//GORILLA GORILLA,(!//PAN TROGLODYTES,!//HOMO SAPIENS)!);

HOMINIDEA 2866

(!//PONGO PYGMAEUS,(!//GORILLA GORILLA,(!//PAN TROGLODYTES,!//HOMO SAPIENS)!)!);

CATARRHINI 1918

(!//MACACA MULATTA,(!//PONGO PYGMAEUS,(!//GORILLA GORILLA,(!//PAN TROGLODYTES,!//HOMO SAPIENS)!)!)!);

ANTHROPOIDEA 1457

(!//CALLITHRIX JACCHUS,(!//MACACA MULATTA,(!//PONGO PYGMAEUS,(!//GORILLA GORILLA,(!//PAN TROGLODYTES,!//HOMO SAPIENS)!)!)!)!);

644

(!//TARSIUS SYRICHTA,(!//CALLITHRIX JACCHUS,(!//MACACA MULATTA,(!//PONGO PYGMAEUS,(!//GORILLA GORILLA,(!//PAN TROGLODYTES,!//HOMO SAPIENS)!)!)!)!)!);

PRIMATES 210

((!//OTOLEMUR GARNETTII,!//MICROCEBUS MURINUS)!,(!//TARSIUS SYRICHTA,(!//CALLITHRIX JACCHUS,(!//MACACA MULATTA,(!//PONGO PYGMAEUS,(!//GORILLA GORILLA,(!//PAN TROGLODYTES,!//HOMO SAPIENS)!)!)!)!)!)!);

EUARCHONTA 111

(!//TUPAIA BELANGERI,((!//OTOLEMUR GARNETTII,!//MICROCEBUS MURINUS)!,(!//TARSIUS SYRICHTA,(!//CALLITHRIX JACCHUS,(!//MACACA MULATTA,(!//PONGO PYGMAEUS,(!//GORILLA GORILLA,(!//PAN TROGLODYTES,!//HOMO SAPIENS)!)!)!)!)!)!)!);

EUARCHONTOGLIRES 6

((((((!//RATTUS NORVEGICUS,!//MUS MUSCULUS)!,!//DIPODOMYS ORDII)!,!//CAVIA PORCELLUS)!,!//SPERMOPHILUS TRIDECEMLINEATUS)!,(!//OCHOTONA PRINCEPS,!//ORYCTOLAGUS CUNICULUS)!)!,(!//TUPAIA BELANGERI,((!//OTOLEMUR GARNETTII,!//MICROCEBUS MURINUS)!,(!//TARSIUS SYRICHTA,(!//CALLITHRIX JACCHUS,(!//MACACA MULATTA,(!//PONGO PYGMAEUS,(!//GORILLA GORILLA,(!//PAN TROGLODYTES,!//HOMO SAPIENS)!)!)!)!)!)!)!)!);

CETAR-PEGA

((((!//TURSIOPS TRUNCATUS,!//BOS TAURUS)!,!//SUS SCROFA)!,!//LAMA PACOS)!/CETARTIODACTYLA,((!//PTEROPUS VAMPYRUS,!//MYOTIS LUCIFUGUS)!/CHIROPTERA,(!//EQUUS CABALLUS,((!//CANIS LUPUS FAMILIARIS,!//AILUROPODA MELANOLEUCA)!/CANIFORMIA,!//FELIS CATUS)!/CARNIVORA)!)!/PEGASOFERAE);
